# Supplementary material for: Genome sequence of the agarwood tree Aquilaria sinensis (Lour.) Spreng: the first chromosome-level draft genome in the Thymelaeceae family
Source: Gigascience. 2020 Mar 2;9(3):giaa013. doi: 10.1093/gigascience/giaa013 (PMC7050300; doi:10.1093/gigascience/giaa013)
Supplement: giaa013_Supplemental_Files [file giaa013_supplemental_files.zip]

Archive with 10 entries (10 files):
- Genome Scope and KAT.rar
- S Fig.1.tif
- S Fig.2.tif
- S Fig.3.tif
- S Fig.4.tif
- S Fig.5.tif
- S Fig.6.tif
- S Fig.7.tif
- S Fig.8.tif
- S Table1 - S Table 18.xls
