# Supplementary material for: Genome sequence of the agarwood tree Aquilaria sinensis (Lour.) Spreng: the first chromosome-level draft genome in the Thymelaeceae family
Source: Gigascience. 2020 Mar 2;9(3):giaa013. doi: 10.1093/gigascience/giaa013 (PMC7050300; doi:10.1093/gigascience/giaa013)
Supplement: giaa013_Supplemental_Files [file giaa013_supplemental_files.zip › S Table1 - S Table 18.xls]

## Sheet: S Table 1
S Table 1. Summary of Nanopore sequencing for Aquilaria sinensis genome.
Cells	Total pass reads bases	Total pass reads number	Pass reads mean length	Pass reads max length	Pass reads N50 length
16	67731533819	4725796	14332.3	935057	21294

## Sheet: S Table 2
S Table 2. Supporting of Illumina data for Nanopore data in Aquilaria sinensis genome assembled.
Library	Total reads	Mapped reads	Mapped（%）	properly mapped reads	Properly mapped（%）
270bp	167846269	166605931	99.26	141494052	85.65

## Sheet: S Table 3
S Table 3. Statistics of the results of Aquilaria sinensis genome assembly before Hi-C mapping.
Statistics Type	Scaffold Length（bp）	Scaffold Number	Contig Length（bp）	Contig Number
N50	1904330	90	1096099	155
N60	1393087	134	755145	235
N70	1061733	194	506948	352
N80	766844	275	308585	532
N90	442131	398	153880	859
Longest	13647514	1	11913571	1
Total	726504961	675	720187708	1862
Length>=1kb	726504961	675	720187708	1862
Length>=2kb	726504961	675	720187708	1862
Length>=5kb	726504961	675	720155025	1854

## Sheet: S Table 4
S Table 4. Comparisons of genome assembled of medicinal plants based on descending Contig N50.
Species	Size	Contig N50	Scaffold N50	Genes	Platform			Reference
					PacBio (×)	Nanopore (×)	Illumina (×)
Aquilaria sinensis	773.3 Mb	1.1 Mb	88.78 Mb 1	29203	/	100	50	/
Scutellaria baicalensis	408.14 Mb	880 kb	33.9 Mb 1,2	28930	117.66	/	166.51	Molecular plant, 2019. doi:10.1016/j.molp.2019.04.002
Panax ginseng	3.6 Gb	569 kb	/	59352	/	/	307	Plant biotechnology journal, 2018, 16(11): 1904-1917.
Casuarina equisetifolia	340 Mb	464 kb	1.06 Mb	29827	14	/	229	The Plant Journal, 2019, 97(4): 779-794.
Andrographis paniculata	281 Mb	388 kb	/	25428	43	/	146	The Plant Journal, 2019, 97(5): 841-857.
Auqilaria sinensis	700 Mb	316 kb	/	/	/	/	/	unpublished. SCBG_Asin_1.0 on NCBI.
Chrysanthemum nankingense	3.07 Gb	130 kb	/	56870	/	34	121	Molecular plant, 2018, 11(12): 1482-1491.
Lepidium meyenii	751 Mb	81 kb	2.4 Mb	96417	/	/	482	Molecular plant, 2016, 9(7): 1066-1077.
Gastrodia elata	1.18 Gb	69 kb	4.9 Mb	18969	/	/	151	Nature communications, 2018, 9(1): 1615.
Macleaya cordata	378 Mb	25 kb	308 kb	22328	/	/	466.4	Molecular plant, 2017, 10(7): 975-989.
Artemisia annua	1.74 Gb	19 kb	104.86 kb	63226	12.64	/	254	Molecular plant, 2018, 11(6): 776-788.
Eucommia ulmoides	1.2 Gb	17 kb	1.88 Mb 3	26723	93	/	85	Molecular plant, 2018, 11(3): 429-442.
Cannabis sativa	534 Mb	16 kb	/	/	/	/	110	Genome biology, 2011, 12(10): R102.
Panax notoginseng	2.39 Gb	16 kb	96 kb	36790	/	/	795	Molecular plant, 2017, 10(6): 899-902.
Aquilaria agallochum	726 Mb	14.6 kb	/	/	/	/	196	BMC genomics, 2014,15(1), 578.
Dendrobium officinale	1.66 Gb	9.6 kb	40.14 kb	35567	10	/	102	Molecular plant, 2015, 8(6): 922-934.
Mentha longifolia	353 Mb	/	4.47 kb	35597	8	/	58.3	Molecular plant, 2017, 10(2): 323-339.
Note: 1 with Hi-C; 2 with 10x genomics; 3 with BioNano.

## Sheet: S Table 5
S Table 5. Summary of mapping status of Hi-C data.
Sample	A.sinensis
Unique Mapped Paired-end Reads	93487535
Dangling End Paired-end Reads	5924389
Self Circle Paired-end Reads	922612
Dumped Paired-end Reads	22894143
Valid Paired-end Reads	62891283
Valid Rate (%)	67.27

## Sheet: S Table 6
S Table 6. Statistics of initial and final assembly with Hi-C.
Chr	Initial assembly		Mis-assemblies	Final assembly#
	Size	Scaf Num		Size	Scaf Num
Chr01	114318616	151	35	109870270	166
Chr02	108239053	49	22	99503772	60
Chr03	94462133	70	31	89391083	91
Chr04	89950395	72	35	88784932	86
Chr05	85082375	76	33	86380100	112
Chr06	80447689	69	30	84956755	91
Chr07	76713504	87	24	80601762	89
Chr08	76239003	94	20	77134862	110
Total	725452768	668	230	716623536	805
# 9 unassigned contigs were discarded from the assembly during the Hi-C correction.

## Sheet: S Table 7
S Table 7. Mapping result of Iso-seq from Aquilaria sinensis.
Total number	Total mapped number	Total mapped rate	Number of identity filtered	Number of coverage filtered	Total filter rate	Mean consensus number per isoform	Number of collapse isoforms
136050	128845	0.947	4474	19704	0.2307	2.75	38030

## Sheet: S Table 8
S Table 8. Statistics of BUSCO evolution for Aquilaria sinensis genome.
Type	Number	Percent (%)
Complete BUSCOs (C)	1310	95.27
Complete and single-copy BUSCOs (S)	1202	87.42
Complete and duplicated BUSCOs (D)	108	7.85
Fragmented BUSCOs (F)	31	2.26
Missing BUSCOs (M)	34	2.47
Total BUSCO groups searched	1375	100

## Sheet: S Table 9
Table S 9. Statistics of repeat sequence in Aquilaria sinensis genome via different methods.
Method	Repeat Size (bp)	Rate in genome (%)
LTR	30725665	4.27
TRF	98383872	13.66
RepeatProteinMask	94842994	13.17
RepeatMasker (Repbase)	96116100	13.35
RepeatMasker (Mips-REdat)	25001193	3.47
De novo (RepeatModeler)	296679047	41.19
Total	425869070	59.13

## Sheet: S Table 10
S Table 10. Statistics of SSRs in Aquilaria sinensis genome sequences.
Identifying Item	Number	Ratio
Total number of sequences examined	675	-
Total size of examined sequences (bp)	425869070	-
Total number of identified SSRs	367251	-
Number of SSR containing sequences	675	1
Mono nucleotide	237661	0.6471
Di nucleotide	66812	0.1819
Tri nucleotide	45771	0.1246
Tetra nucleotide	10512	0.0286
Penta nucleotide	4002	0.0109
Hexa nucleotide	2493	0.0068

[truncated: 8 more sheets: S Table 11, S Table 12, S Table 13, S Table 14, S Table 15, S Table 16, S Table17, S Table 18]
